# Supplementary material for: The proportion of people with a first episode of psychosis admitted to hospital at initial presentation: a systematic review and meta-analysis
Source: Psychol Med. 2025 Aug 8;55:e228. doi: 10.1017/S0033291725101256 (PMC12360693; doi:10.1017/S0033291725101256)
Supplement: Gannon et al. supplementary material [file S0033291725101256sup001.zip]

Archive with 6 entries (6 files):
- Supplementary figure 7.png
- Supplementary figure 1.docx
- Supplementary figure 2.docx
- Supplementary figure 4.png
- Supplementary figure 5.png
- Supplementary figure 6.png
